# Supplementary material for: High sensitivity of ultrasound for the diagnosis of tuberculosis in adults in South Africa: A proof-of-concept study
Source: PLOS Glob Public Health. 2022 Oct 6;2(10):e0000800. doi: 10.1371/journal.pgph.0000800 (PMC10021214; doi:10.1371/journal.pgph.0000800)
Supplement: S1 Table — (XLSX) [file pgph.0000800.s001.xlsx]

## Sheet: Sheet1
S1 Table: Sensitivity and specificity of ultrasound findings for bacteriologic TB in participants with and without HIV.
Ultrasound finding no. (%)	HIV-positive				HIV-negative
	TB	No TB	Sensitivity (95% CI*)	Specificity (95% CI)	TB	No TB	Sensitivity (95% CI)	Specificity (95% CI)
	(N= 20)	(N=22)			(N=14)	(N=28)
Any Thoracic or FASH† Pathology	18	15	0.90 (0.68-0.99)	0.32 (0.14-0.55)	13	12	0.93 (0.66-1)	0.57 (0.37-0.76)
Any Thoracic Pathology	17	14	0.85 (0.62-0.97)	0.36 (0.17-0.59)	12	10	0.86 (0.57-0.98)	0.64 (0.44-0.81)
Any FASH Pathology	3	3	0.15 (0.03-0.38)	0.86 (0.65-0.97)	5	3	0.36 (0.13-0.65)	0.89 (0.72-0.98)
* CI = confidence interval
† FASH = Focused Assessment with Sonography for HIV-Associated Tuberculosis
